# Supplementary material for: Cytoprotective Effects of Gymnema inodorum Against Oxidative Stress-Induced Human Dermal Fibroblasts Injury: A Potential Candidate for Anti-Aging Applications
Source: Antioxidants (Basel). 2025 Aug 24;14(9):1043. doi: 10.3390/antiox14091043 (PMC12466490; doi:10.3390/antiox14091043)
Supplement: Supplementary file 1 [file antioxidants-14-01043-s001.zip]

Archive with 1 entries (1 files):
- antioxidants-3760015-supplementary.pdf
